# Supplementary material for: Biomechanical Analysis of the Breaststroke Kick in Young Swimmers Using Wearable Inertial Sensors: An Exploratory Pilot Study
Source: Sensors (Basel). 2026 Mar 7;26(5):1691. doi: 10.3390/s26051691 (PMC12987037; doi:10.3390/s26051691)
Supplement: Supplementary file 1 [file sensors-26-01691-s001.zip]

Archive with 1 entries (1 files):
- sensors-4175678-supplementary.pdf
